# Supplementary material for: Monocyte-to-Neutrophil Ratio as an Immunological Marker of Left Ventricular Hypertrophy in Children with Primary Hypertension
Source: J Clin Med. 2025 Jun 1;14(11):3896. doi: 10.3390/jcm14113896 (PMC12156006; doi:10.3390/jcm14113896)
Supplement: Supplementary file 1 [file jcm-14-03896-s001.zip]

Archive with 2 entries (2 files):
- Table S1.pdf
- Table S2 patient_data.xlsx
