# Supplementary material for: Monocyte-to-Neutrophil Ratio as an Immunological Marker of Left Ventricular Hypertrophy in Children with Primary Hypertension
Source: J Clin Med. 2025 Jun 1;14(11):3896. doi: 10.3390/jcm14113896 (PMC12156006; doi:10.3390/jcm14113896)
Supplement: Supplementary file 1 [file jcm-14-03896-s001.zip › Table S2 patient_data.xlsx]

## Sheet: patient_data
Patient No	Age [years]	SEX (1 - male, 2 - female)	Height [cm]	Height Z-score	Weight [kg]	Weight Z-score	BMI [kg/m2]	BMI Z-score	BMI percentile	Duration of hypertension [months]	Office SBP [mm Hg]	SBP Z-score	Office DBP [mm Hg]	DBP Z-score	Pulse Pressure [mm Hg]	Duration of gestation [weeks]	Birth weight [kg]	hsCRP [mg/L]	IL-18 [pg/mL]	MPV (fL)	Neutrophils (*10^3/ul)	Monocytes (*10^3/ul)	Lymphocytes (*10^3/ul)	Platelets (*10^3/ul)	NLR	PLR	MLR	MNR	PMPVR	Plasma renin concentration (PCR) [mU/L]	Plasma aldosterone concentration (PAC) [ng/dL]	Creatinine [mg/dL]	Urea [mg/dL]	Uric acid [mg/dl]	Total cholesterol [mg/dl]	LDL Cholesterol [mg/dl]	HDL Cholesterol [mg/dl]	Triglycerides [mg/dl]	25OHD [pg/ml]	GFR Schwartz	ACR mg/g	IVSd [cm]	LVEDd [kg]	LVPWd [cm]	LV Mass [g]	LV Mass for lean body mass Z-Score	LV Mass for height Z-Score:	LVH according to KHOURY (0 - normal LV mass, 1 - LVH)	LVMI [g/m2]
1	15.9167	1	181	1.146	89	1.96826	27.1664	1.73699	95	60	142	1.99982	65	-0.189865	77	36	2540	3.4	430.45	7	5.8	0.5	1.9	227	3.05263	119.474	0.263158	0.0862069	32.4286			0.8	31	5.2	181	102.4	61	88	24.3	93.4412	5.3286	1	5	1	182	0.42	0.31	0	85
2	17.5833	1	179	0.212499	73.2	0.547395	22.8457	0.434479	73	0	133	1.15498	80	1.76126	53	40		0.4	37.37	11.8	2.2	0.37	1.44	162	1.52778	112.5	0.256944	0.168182	13.7288			0.7	26	5	147	71.8	65	51	37.2	105.61	345.6	0.74	5.59	0.83	160.7	-0.87	-0.18	0	84
4	16.75	2	158	-1.06456	85	2.31642	34.049	2.6955	99	12	145	2.98574	87	3.01423	58			6.4	64.85	9.9	4.6	0.7	2	223	2.3	111.5	0.35	0.152174	22.5253			0.7	26	5.2	150	93.2	40	84	14.7	93.22	5.55015	0.7	4.6	0.7	99.3	-1.07	-0.96	0	50
5	11.4167	1	153	0.845074	59	1.79551	25.204	1.82721	95	3	130	1.96898	74	1.41183	56			7.5	61.95	12.2	7.89	1.29	4.37	281	1.80549	64.3021	0.295195	0.163498	23.0328	143	3.83	0.5	24	3.6	142	73.8	49	96	10	126.378	5.57	0.93	4.49	0.96	141.4	1.66	1.3	1	89
6	15.0833	1	166	-0.876254	63	0.345301	22.8625	0.915743	81	6	153	3.37323	80	2.1876	73			3	85.53	8.3	4.1	0.8	2.7	240	1.51852	88.8889	0.296296	0.195122	28.9157			0.9	33	5.6	147	75.2	60	59	17.9	76.1756	9.25666	1.1	4.8	0.7	147.8	0.87	0.44	0	86
7	15.3333	1	182	1.28081	83.45	1.68928	25.1932	1.42304	91	13	142	2.09175	79	1.78204	63			2.4	2.1	10.8	2.27	0.37	1.86	227	1.22043	122.043	0.198925	0.162996	21.0185	39	16	0.9	26	6.1	157	91.4	45	85	20.2	83.5178	3.28	0.9	5.4	1.1	206.7	1.32	0.83	1	100
8	17.9167	1	178	0.0603226	83.1	1.26321	26.2277	1.29605	90	24	146	2.22374	93	3.51454	53	40	4000	2.7	34.46	8.4	4.8	0.6	3.3	277	1.45455	83.9394	0.181818	0.125	32.9762			0.8	26	7.2	173	104	52	85	13.7	91.8925	18.1664	0.8	5.1	0.7	129.4	-0.93	-1.34	0	63
10	14.5833	1	168.5	0.160191	77	1.60013	27.1201	1.77358	96	5	130	1.4424	80	2.12681	50	40	2700	20.1	136.26	8.8	4.08	0.38	2.68	355	1.52239	132.463	0.141791	0.0931373	40.3409			0.6	24	6.1	135	78.8	36	101	18.3	115.984	4.7041	0.9	4.9	0.8	141.9	0.11	-0.02	0	74
11	13.8333	2	164	0.7622	49	0.141407	18.2183	-0.332613	35	2	152	3.41451	103	5.25474	49			0.9	95.17	10	2.76	0.51	2.09	414	1.32057	198.086	0.244019	0.184783	41.4			0.7	38	4.1	151	63.4	81	33	15.6	96.76	14.3198	0.6	4.5	0.7	87.1	-0.44	-2.43	0	59
12	14.9167	1	173	0.719693	81	1.80132	27.0641	1.76523	96	12	121	0.440042	84	2.57731	37	40	2100	8.6	143.04	12.1	6.05	0.97	2.38	318	2.54202	133.613	0.407563	0.160331	26.281			0.8	30	9.3	152	101	38	65	17.9	89.3112	3.00926	0.82	4.5	0.95	129.9	-0.55	-0.86	0	65
13	14.9167	1	176	1.09269	107	2.81171	34.5429	2.57587	99	12	138	1.88719	75	1.29961	63	37	2920	2.2	2.3	9.8	5.95	0.65	2.78	337	2.14029	121.223	0.233813	0.109244	34.3878			0.9	28	7.8	167	99.4	33	173	21.3	80.7644	6.48088	0.9	4.9	1	164.3	-0.45	0.17	0	71
15	17.92	1	183	0.821203	126	3.23096	37.6243	2.90241	99	5	143	1.84767	94	3.56467	49			6.9	2.54	10.6	3.8	0.53	3.9	217	0.974359	55.641	0.135897	0.139474	20.4717			0.9	24	8.5	221	127.2	46	239	19.6	83.9767	13.6088	0.87	5.87	1.1	233.3		1.28	1	90
16	15.8333	1	166	-0.876254	66.25	0.601702	24.042	1.13025	85	24	142	2.35744	82	2.37868	60			8.7	2.2	9.5	3.48	0.52	2.59	404	1.34363	155.985	0.200772	0.149425	42.5263			0.9	29	7.8	152	88.4	45	93	12.9	76.1756	3.148	0.7	5.5	0.6	123.8	-0.15	-0.49	0	71
17	17.75	1	186	1.27773	99	2.15737	28.616	1.7607	96	24	140	1.53264	86	2.43937	54	38		6.4	96.84	10.5	3.11	0.35	2.31	179	1.34632	77.4892	0.151515	0.11254	17.0476			0.9	27	7.8	144	65.6	61	87	30.7	85.3533	5.33233	0.7	5.4	0.8	142.9		-1.43	0	63
21	17.9167	1	172.5	-0.776646	93.5	1.87677	31.422	2.20062	99	0	141	1.95142	82	2.09678	59	41	3080	1.5	84.05	11.5	4.95	0.72	2.79	299	1.77419	107.168	0.258065	0.145455	26	18.8	7.06	0.8	34	5.5	200	130.6	42	137	23.4	89.0531	7.99595	1	5.9	0.8	209.6	1.19	1.48	1	98
28	16.6667	1	171	-0.68616	71	0.643472	24.281	1.02368	84	18	132	1.33773	71	0.748931	61	40		1.6	35.92	11.2	3.23	0.53	1.53	233	2.11111	152.288	0.346405	0.164087	20.8036	41.42	11.1	0.7	28	6.1	158	62	44	260	23.2	100.89	12.7644	1	5.6	0.9	205.5	2.2	1.53	1	111
29	15.0833	1	171.5	-0.134763	64	0.42636	21.7596	0.624817	72	16	137	1.98671	84	2.65683	53	40		1.6	87.75	10.5	3.11	0.64	2.59	320	1.20077	123.552	0.247104	0.205788	30.4762	34.9	10	0.8	32	6.7	176	93.4	70	63	39.4	88.5369	11.022	1	5.3	1	200.4	2.47	1.36	1	115
30	16.75	1	175	-0.10548	74	0.865606	24.1633	0.994992	86	4	128	0.879806	71	0.674492	57			6	0	11.4	3.65	0.6	1.94	285	1.88144	146.907	0.309278	0.164384	25			0.8	24	4.7	128	67	30	155	28.7	90.3437	6.70171	1.1	4.8	1.26	214	2.16	1.43	1	112
31	14.0833	1	175	0.96836	93	2.32224	30.3673	2.17225	98	1	155	3.43988	96	4.28148	59	40	3770	9	40.04	12.3	4.34	0.65	2.41	200	1.80083	82.9876	0.26971	0.14977	16.2602	129.5	19.5	1.2	36	10.8	203	130.4	45	138	10.4	60.2292	9.47368	0.7	4.8	0.8	116.6	-1.3	-1.71	0	54
32	13.8333	2	163	0.607367	90	2.77384	33.8741	2.66055	99	24	149	3.20501	83	2.47875	66	38	2840	8.8	112.89	12.8	2.86	0.36	1.8	215	1.58889	119.444	0.2	0.125874	16.7969			0.6	29	4.6	125	48.4	54	113	9.2	112.198	6.2	0.87	5	0.97	162.9	1.23	1.21	1	79
33	11.5	2	154	0.989071	74.3	2.53703	31.3291	2.51933	99	7	133	2.19755	91	3.76199	42	40		2	54.62	11	4.9	0.83	3.47	262	1.4121	75.5043	0.239193	0.169388	23.8182	76.7	43.1	0.5	20	6.3	203	126.6	51	127	12.2	127.204	11.3757	0.8	4.7	0.9	132.3	0.99	0.9	1	73
34	11.9167	1	167.5	2.98953	63.35	1.91118	22.5796	1.2319	89	0.5	130	1.58838	80	1.99472	50	40	4100	1.5	79.15	9.2	3.26	0.58	2.04	300	1.59804	147.059	0.284314	0.177914	32.6087			0.6	22	5.9	177	94.8	61	106	19	115.296	14.1988	0.6	4.7	0.6	85.1	-1.39	-3.09	0	49
36	11.5833	2	161	1.99705	59	1.79551	22.7615	1.33833	91	11	142	2.81753	71	0.875452	71	40		1.2	34.6	10.5	2.22	0.41	3.07	233	0.723127	75.8958	0.13355	0.184685	22.1905			0.6	24	4.9	159	114.4	33	58	20	110.822	10.73	0.7	4.8	0.8	116.6	0.65	-0.35	0	72
39	12.5	2	158	0.613064	65	1.78178	26.0375	1.83815	96	30	125	1.36277	65	0.0733755	60	40	3200	1.8	167.89	9.8	5.9	0.6	2.4	268	2.45833	111.667	0.25	0.101695	27.3469			0.6	16	4.2	185	109.2	52	119	16.9	108.757	4.86936	0.7	4.5	0.7	95.7	-0.52	-1.18	0	56
40	10.9167	1	140	-0.227142	40	0.695654	20.4082	0.932532	80	1	139	3.1308	84	3.07024	55	30	1750	3.8	166.46	11.1	4.8	0.51	2.34	328	2.05128	140.171	0.217949	0.10625	29.5495	20.4		0.4	30	6.9	230	138.8	58	166	21.5	144.55	7.74032	0.6	3.2	0.7	49.2	-2.16	-3.3	0	39
41	17.0833	1	190	1.88644	130	3.35795	36.0111	2.78231	99	24	148	2.14198	100	4.37906	48	42	4050	0.6	95.17	10.5	3.37	0.73	1.96	278	1.71939	141.837	0.372449	0.216617	26.4762	35.19	9.36	0.8	22	7.9	157	94	28	175	21.2	98.0875	2.08955	1	4.9	1.1	188.1		-0.13	0	71
42	17.0833	1	177	-0.0918535	70	0.280471	22.3435	0.410192	65	3	148	2.50323	97	4.19798	51			0.7	0	9.9	ana	0.59	2.26	242	1.69912	107.08	0.261062	0.153646	24.4444			1.1	38	5.5	171	85	74	60	6.8	66.4555	10.0213	0.7	5.2	0.8	133.8	-0.37	-1.04	0	72
43	15.3333	1	182	1.28081	89	1.96826	26.8687	1.71787	95	14	160	3.46925	97	4.25257	63	36	3200	6.8	110.05	11.2	3.85	0.43	2.76	254	1.39493	92.029	0.155797	0.111688	22.6786			0.9	30	6.3	170	95.6	52	112	16	83.5178	14.88	0.8	4.7	0.7	112.5	-1.49	-2.71	0	53
49	14.6667	2	168.5	1.01579	80.4	2.21016	28.3176	2.01319	98	12	155	3.53775	98	4.48859	57	35	2440	1.2	32.99	8.9	4.26	0.49	2.31	301	1.84416	130.303	0.212121	0.115023	33.8202			0.6	22	6.5	152	69.6	30	262	7.4	115.984	6.84932	0.6	5	0.5	85.4	-1.97	-3.19	0	44
50	16.1667	1	181	0.765539	79.4	1.23101	24.2361	1.11373	86	27	153	2.88577	84	2.43175	69	40	3600	1.2	66.17	7.5	2.9	0.7	3.7	240	0.783784	64.8649	0.189189	0.241379	32			0.8	30	6.4	154	69	56	145	12.1	93.4412	2.71903	0.9	6	0.9	215.7	1.71	1.08	1	108
52	16.25	1	187	1.63656	97	2.18802	27.7389	1.80268	96	1	160	3.22236	100	4.51647	60	40		7.1	0	11	4.67	0.61	1.95	295	2.39487	151.282	0.312821	0.130621	26.8182	26.75	23.9	0.8	28	7	188	121	53	70	12	96.5387	9.51258	0.7	5.2	0.8	133.8	-1.23	-1.97	0	59
54	13.6667	1	159	-0.147121	49	0.0849409	19.3821	0.16537	54	36	136	2.22577	70	0.880811	66	40		25.7	153.22	10.8	2.21	0.44	2.16	282	1.02315	130.556	0.203704	0.199095	26.1111			0.7	26	10.2	196	131.2	32	164	7.2	93.81	5.02646	0.62	6	0.7	147.2	1.98	0.99	1	100
55	15.9167	2	157	-1.11911	50	-0.456789	20.2848	0.0683165	52	18	145	2.98821	100	4.85948	45	40	2980	0.9	152.55	12	3.5	0.67	1.96	236	1.78571	120.408	0.341837	0.191429	19.6667			0.7	16	3.1	170	69.4	88	63	27.9	92.63	26.8068	0.6	4.3	0.7	80.6	-0.68	-2.12	0	55
56	13.75	1	182	2.6624	74.5	1.77641	22.4912	1.00573	83	0	143	2.29329	78	1.61371	65	40		4.2	100.57	12.2	2.64	0.46	1.9	253	1.38947	133.158	0.242105	0.174242	20.7377			0.5	25	5.5	145	83.4	53	43	16.8	150.332	18.32	1.1	5.5	0.8	199.3	1.75	0.67	1	103
[truncated: 22 more columns]
